# Supplementary material for: Flowers Like α-MoO3/CNTs/PANI Nanocomposites as Anode Materials for High-Performance Lithium Storage
Source: Molecules. 2023 Apr 8;28(8):3319. doi: 10.3390/molecules28083319 (PMC10143581; doi:10.3390/molecules28083319)
Supplement: Supplementary file 1 [file molecules-28-03319-s001.zip]

Archive with 1 entries (1 files):
- molecules-2264285-supplementary.pdf
